# Supplementary material for: Clustering Analysis of Emotional Expression, Personality Traits, and Psychological Symptoms
Source: Brain Sci. 2026 Mar 25;16(4):353. doi: 10.3390/brainsci16040353 (PMC13113890; doi:10.3390/brainsci16040353)
Supplement: Supplementary file 1 [file brainsci-16-00353-s001.zip]

Archive with 1 entries (1 files):
- brainsci-4183479-supplementary.pdf
